# Supplementary material for: Multi-Omics Alleviates the Limitations of Panel Sequencing for Cancer Drug Response Prediction
Source: Cancers (Basel). 2022 Nov 15;14(22):5604. doi: 10.3390/cancers14225604 (PMC9688044; doi:10.3390/cancers14225604)
Supplement: Supplementary file 1 [file cancers-14-05604-s001.zip]

Archive with 5 entries (5 files):
- figure S1.pdf
- figure S2.pdf
- SupplementaryTable S1.xlsx
- SupplementaryTable S2.xlsx
- SupplementaryTable S3.xlsx
