# Supplementary material for: Multi-Omics Alleviates the Limitations of Panel Sequencing for Cancer Drug Response Prediction
Source: Cancers (Basel). 2022 Nov 15;14(22):5604. doi: 10.3390/cancers14225604 (PMC9688044; doi:10.3390/cancers14225604)
Supplement: Supplementary file 1 [file cancers-14-05604-s001.zip › SupplementaryTable S1.xlsx]

## Sheet: CCLE_ranger
RMSE

## Sheet: CCLE_glmnet
RMSE

## Sheet: CCLE_svmRadial
RMSE

## Sheet: PDX_ranger
RMSE

## Sheet: PDX_glmnet
RMSE

## Sheet: PDX_svmRadial
RMSE

## Sheet: beatAML_ranger
RMSE

## Sheet: beatAML_glmnet
RMSE

## Sheet: beatAML_svmRadial
RMSE
