# Supplementary material for: Multi-Omics Alleviates the Limitations of Panel Sequencing for Cancer Drug Response Prediction
Source: Cancers (Basel). 2022 Nov 15;14(22):5604. doi: 10.3390/cancers14225604 (PMC9688044; doi:10.3390/cancers14225604)
Supplement: Supplementary file 1 [file cancers-14-05604-s001.zip › SupplementaryTable S2.xlsx]

## Sheet: CCLE_feature_importance_rf
feature

## Sheet: CCLE_feature_importance_glm
feature

## Sheet: CCLE_feature_importance_svm
feature

## Sheet: PDX_feature_importance_rf
feature

## Sheet: PDX_feature_importance_glm
feature

## Sheet: PDX_feature_importance_svm
feature

## Sheet: beatAML_feature_importance_rf
feature

## Sheet: beatAML_feature_importance_glm
feature

## Sheet: beatAML_feature_importance_svm
feature
