# Supplementary material for: Multi-Omics Alleviates the Limitations of Panel Sequencing for Cancer Drug Response Prediction
Source: Cancers (Basel). 2022 Nov 15;14(22):5604. doi: 10.3390/cancers14225604 (PMC9688044; doi:10.3390/cancers14225604)
Supplement: Supplementary file 1 [file cancers-14-05604-s001.zip › SupplementaryTable S3.xlsx]

## Sheet: CCLE_drug_improv_ranger
drugName

## Sheet: CCLE_drug_improv_glmnet
drugName

## Sheet: CCLE_drug_improv_svmRadial
drugName

## Sheet: beatAML_drug_improv_ranger
drugName

## Sheet: beatAML_drug_improv_glmnet
drugName

## Sheet: beatAML_drug_improv_svmRadial
drugName
